# Supplementary material for: Characterisation of transcription factor profiles in polycystic kidney disease (PKD): identification and validation of STAT3 and RUNX1 in the injury/repair response and PKD progression
Source: J Mol Med (Berl). 2019 Nov 26;97(12):1643–56. doi: 10.1007/s00109-019-01852-3 (PMC6920240; doi:10.1007/s00109-019-01852-3)
Supplement: Supplementary file 1 — (XLSX 40 kb) [file 109_2019_1852_MOESM1_ESM.xlsx]

## Sheet: Legend
Legend
List of transcription factors from the PKD Signature based on MSigDB Nov. 2018. Direction of dysregulation is based on comparison to wild-type.
Upregulation refers to having significant increase in expression levels compared to wild-type phenotype. Downregulation refers to having a significant decrease in expression levels compared to wild-type phenotype.
Overlap of the TFs from PKD Signature with Injury Repair Profile is indicated with a "Yes";
A selection of TFs has been validated for their involvment in PKD progression and Injury/repair response using Fluidigm chip assay. Two-way ANOVA test has been used to calculate significance.
Positive significance is based on P value <0.05 and Negative is based on P value ≥0.05.

## Sheet: A-Transcription Factors list
Transcription factors in the PKD Signature (Based on MSigDB annotation)
Gene Symbol	Gene full name	Direction of dysregulation in the PKD Signature (Malas et al., 2017)	Part of Injury Repair Profile (Malas et al., 2017)	PKD response in Fluidigm Assay	Injury/Repair response in Fluidigm Assay
ELF3	E74-like factor 3 (ets domain transcription factor)	Up	Yes	Positive	Negative
KLF6	Kruppel-like factor 6	Up	Yes	Positive	Positive
MAFF	v-maf avian musculoaponeurotic fibrosarcoma oncogene homolog F	Up	Yes	Positive	Positive
MYC	v-myc avian myelocytomatosis viral oncogene homolog	Up	Yes	Positive	Positive
RUNX1	runt-related transcription factor 1	Up	Yes	Positive	Positive
STAT3	signal transducer and activator of transcription 3 (acute-phase response factor)	Up	Yes	Positive	Positive
GLIS2	GLIS family zinc finger 2	Up	No	Positive	Negative
HOXD8	homeobox D8	Down	No	Positive	Positive
NPAS2	neuronal PAS domain protein 2	Up	No	Positive	Negative
WBP5	WW domain binding protein 5	Up	No	Positive	Positive
ZNF185	zinc finger protein 185 (LIM domain)	Up	No	Positive	Negative
ARID5A	AT rich interactive domain 5A (MRF1-like)	Up	Yes	Not tested	Not tested
ARNTL	aryl hydrocarbon receptor nuclear translocator-like	Up	Yes	Not tested	Not tested
ATF5	activating transcription factor 5	Up	Yes	Not tested	Not tested
BCL3	B-cell CLL/lymphoma 3	Up	Yes	Not tested	Not tested
CEBPB	CCAAT/enhancer binding protein (C/EBP) beta	Up	Yes	Not tested	Not tested
CEBPD	CCAAT/enhancer binding protein (C/EBP) delta	Up	Yes	Not tested	Not tested
CSRP1	cysteine and glycine-rich protein 1	Up	Yes	Not tested	Not tested
DBP	D site of albumin promoter (albumin D-box) binding protein	Down	Yes	Not tested	Not tested
EGR1	early growth response 1	Up	Yes	Not tested	Not tested
ESR1	estrogen receptor 1	Down	Yes	Not tested	Not tested
ETS2	v-ets avian erythroblastosis virus E26 oncogene homolog 2	Up	Yes	Not tested	Not tested
FOSL2	FOS-like antigen 2	Up	Yes	Not tested	Not tested
JUN	jun proto-oncogene	Up	Yes	Not tested	Not tested
KLF5	Kruppel-like factor 5 (intestinal)	Up	Yes	Not tested	Not tested
KLF7	Kruppel-like factor 7 (ubiquitous)	Up	Yes	Not tested	Not tested
LITAF	lipopolysaccharide-induced TNF factor	Up	Yes	Not tested	Not tested
MSRB2	methionine sulfoxide reductase B2	Down	Yes	Not tested	Not tested
NFIL3	Nuclear factor, interleukin 3 regulated	Up	Yes	Not tested	Not tested
PER2	period circadian clock 2	Down	Yes	Not tested	Not tested
PER3	period circadian clock 3	Down	Yes	Not tested	Not tested
PROX1	prospero homeobox 1	Down	Yes	Not tested	Not tested
SMAD2	SMAD family member 2	Up	Yes	Not tested	Not tested
TEF	thyrotrophic embryonic factor	Down	Yes	Not tested	Not tested
TGIF1	TGFB-induced factor homeobox 1	Up	Yes	Not tested	Not tested
ADNP2	ADNP homeobox 2	Up	No	Not tested	Not tested
ANP32A	acidic (leucine-rich) nuclear phosphoprotein 32 family member A	Down	No	Not tested	Not tested
BAZ1B	bromodomain adjacent to zinc finger domain 1B	Down	No	Not tested	Not tested
CHD1L	chromodomain helicase DNA binding protein 1-like	Down	No	Not tested	Not tested
CIAO1	cytosolic iron-sulfur assembly component 1	Down	No	Not tested	Not tested
CITED2	Cbp/P300-Interacting Transactivator 2	Up	No	Not tested	Not tested
CRIP2	cysteine-rich protein 2	Up	No	Not tested	Not tested
DEPDC7	DEP domain containing 7	Down	No	Not tested	Not tested
DPF3	D4, Zinc And Double PHD Fingers, Family 3	Down	No	Not tested	Not tested
DR1	down-regulator of transcription 1	Down	No	Not tested	Not tested
E2F1	E2F transcription factor 1	Up	No	Not tested	Not tested
EMX1	empty spiracles homeobox 1	Down	No	Not tested	Not tested
EP300	E1A binding protein p300	Up	No	Not tested	Not tested
ESRRA	estrogen-related receptor alpha	Down	No	Not tested	Not tested
EZH1	enhancer of zeste 1 polycomb repressive complex 2 subunit	Up	No	Not tested	Not tested
FOXM1	forkhead box M1	Up	No	Not tested	Not tested
FOXP2	forkhead box P2	Up	No	Not tested	Not tested
GATA2	GATA binding protein 2	Down	No	Not tested	Not tested
GATA6	GATA binding protein 6	Up	No	Not tested	Not tested
GTF2H1	general transcription factor IIH	Down	No	Not tested	Not tested
HES6	hes family bHLH transcription factor 6	Down	No	Not tested	Not tested
HLX	H2.0-like homeobox	Up	No	Not tested	Not tested
JUND	jun D proto-oncogene	Up	No	Not tested	Not tested
MAFK	v-maf avian musculoaponeurotic fibrosarcoma oncogene homolog K	Up	No	Not tested	Not tested
MECOM	MDS1 and EVI1 complex locus	Down	No	Not tested	Not tested
MFSD3	major facilitator superfamily domain containing 3	Down	No	Not tested	Not tested
MIS18BP1	MIS18 binding protein 1	Up	No	Not tested	Not tested
MXD3	MAX dimerization protein 3	Up	No	Not tested	Not tested
NAB1	NGFI-A binding protein 1 (EGR1 binding protein 1)	Up	No	Not tested	Not tested
NFKBIE	nuclear factor of kappa light polypeptide gene enhancer in B-cells inhibitor	Up	No	Not tested	Not tested
NMI	N-myc (and STAT) interactor	Up	No	Not tested	Not tested
NRF1	nuclear respiratory factor 1	Up	No	Not tested	Not tested
PHF11	PHD finger protein 11	Up	No	Not tested	Not tested
PSIP1	PC4 and SFRS1 interacting protein 1	Up	No	Not tested	Not tested
RARA	Retinoic Acid Receptor Alpha	Up	No	Not tested	Not tested
RFX2	Regulatory Factor X2	Up	No	Not tested	Not tested
RNF144A	ring finger protein 144A	Up	No	Not tested	Not tested
RNF41	ring finger protein 41	Up	No	Not tested	Not tested
RUNX1T1	runt-related transcription factor 1; translocated to	Up	No	Not tested	Not tested
SALL3	spalt-like transcription factor 3	Down	No	Not tested	Not tested
SAP18	Sin3A Associated Protein 18	Down	No	Not tested	Not tested
SP1	Sp1 transcription factor	Up	No	Not tested	Not tested
TAL2	T-cell acute lymphocytic leukemia 2	Down	No	Not tested	Not tested
TFAP2B	transcription factor AP-2 beta (activating enhancer binding protein 2 beta)	Down	No	Not tested	Not tested
TFEC	transcription factor EC	Down	No	Not tested	Not tested
TGFB1I1	transforming growth factor beta 1 induced transcript 1	Up	No	Not tested	Not tested
TMF1	TATA element modulatory factor 1	Up	No	Not tested	Not tested
TRIP4	thyroid hormone receptor interactor 4	Down	No	Not tested	Not tested
TULP3	tubby like protein 3	Down	No	Not tested	Not tested
YBX1	Y box binding protein 1	Up	No	Not tested	Not tested
ZEB2	zinc finger E-box binding homeobox 2	Up	No	Not tested	Not tested
ZFP36	ZFP36 ring finger protein	Up	No	Not tested	Not tested
ZFP37	ZFP37 zinc finger protein	Up	No	Not tested	Not tested
ZNF277	zinc finger protein 277	Down	No	Not tested	Not tested
ZNF711	zinc finger protein 711	Down	No	Not tested	Not tested
IRF6	interferon regulatory factor 6	Up	Yes	Negative	Positive
JUNB	jun B proto-oncogene	Up	Yes	Negative	Negative
