# Supplementary material for: Characterisation of transcription factor profiles in polycystic kidney disease (PKD): identification and validation of STAT3 and RUNX1 in the injury/repair response and PKD progression
Source: J Mol Med (Berl). 2019 Nov 26;97(12):1643–56. doi: 10.1007/s00109-019-01852-3 (PMC6920240; doi:10.1007/s00109-019-01852-3)
Supplement: Supplementary file 2 — (XLSX 63 kb) [file 109_2019_1852_MOESM2_ESM.xlsx]

## Sheet: Legend
Legend
Sheet A: Transcription Factors based on overlap between the PKD Signature list and the ChEA targets (ChEA 2016 database)
Significantly enriched TFs based on the overlap of their ChEA targets (ChEA 2016 database - Lachmann, Xu et al. 2010) and PKD Signature are listed in the table.
TFs are considered enriched if they had a representation factor of ≥1 at either up, down or both gene lists.
Sheet B: Transcription Factors present in PKD Signature and ChEA 2016 database
List of TFs present in PKD Signature and in ChEA 2016 database. Significant level of enrichment based on ChEA targets ( score ≥1 ) for either up or down regulated lists is indicated for each TFs with a "Yes".
Also, direction of expression in PKD Signature is indicated.
Sheet C: Pathway analysis of the Transcription Factors present in PKD Signature and enriched based on ChEA 2016 targets
Pathway analysis is based on Genetrail2. For each TF the overlapping genes from the PKD Signature and ChEA targets were used as an input for the analysis. Over-representation analysis was applied to identify enriched pathways.
Pathways were considered significant if they have a q-value <0.05. Adjustment method: FDR adjustment (Benjamini and Yekutieli 2001).
The top 5 most enriched pathways are shown in the table, when there is less than 5 significant pathways the full list of enriched pathways is shown. Pathways are based on the Wikipathways database.
When a TF does not have any significant pathways, it is excluded from the list (i.e. FOXM1)

## Sheet: A-List of TF based on ChEA 2016
Transcription Factors based on overlap between the PKD Signature list and the ChEA targets (ChEA 2016 database)
		Overlap		Enrichment Score		Overlapping Genes
Name	Total in ChEA	Up 2	Down 2	Up	Down	All Genes	Upregulated	Downregulated
E2F7_22180533_ChIP-Seq_HELA_Human	47	10	0	2.81977	0	PCNA;POLA1;MCM7;PIM1;MCM5;MSH6;DUT;MCM6;ATAD2;ESYT1	PCNA;POLA1;MCM7;PIM1;MCM5;MSH6;DUT;MCM6;ATAD2;ESYT1
TRIM28_21343339_ChIP-Seq_HEK293_Human	91	16	1	2.33018	0.152525	HTRA1;FAM46A;CA14;ANKRD1;ITGA11;ITGAV;CDKN1A;ANXA1;EGR1;CDKN2B;PCDH7;TM4SF1;NNMT;KRT19;UBE2L6;IGFBP7;BST2	HTRA1;FAM46A;ANKRD1;ITGA11;ITGAV;CDKN1A;ANXA1;EGR1;CDKN2B;PCDH7;TM4SF1;NNMT;KRT19;UBE2L6;IGFBP7;BST2	CA14
TP63_17297297_ChIP-ChIP_HaCaT_Human	41	6	0	1.93945	0	CDKN1A;ITGA3;JAG1;ITGB4;ITGA5;SERPINF1	CDKN1A;ITGA3;JAG1;ITGB4;ITGA5;SERPINF1
EGR1_19374776_ChIP-ChIP_THP-1_Human	69	10	4	1.92071	0.804622	HMMR;ZFP36;JUN;PIK3R3;EGR1;GADD45B;SP1;PLEKHG2;MYADM;RAD51;PER2;SMPD1;PLAUR;STAT3	ZFP36;JUN;EGR1;SP1;PLEKHG2;GADD45B;MYADM;RAD51;PLAUR;STAT3	PIK3R3;PER2;SMPD1;HMMR
TRP63_18441228_ChIP-ChIP_KERATINOCYTES_Mouse	144	19	5	1.74865	0.481935	USP2;HSPB8;JUN;SLC2A9;PLAUR;ELF3;PHLDA1;EFHD1;ABHD4;PARD6G;CLDN1;RHOB;PROM1;ASS1;CENPA;CYP1B1;SCEL;TK1;UGCG;PARVA;FOXM1;VIM;NEDD9;CDC23	CENPA;TK1;UGCG;FOXM1;JUN;CYP1B1;VIM;ABHD4;PARD6G;HSPB8;CLDN1;PLAUR;RHOB;ELF3;PROM1;SCEL;PARVA;PHLDA1;NEDD9	USP2;EFHD1;SLC2A9;ASS1;CDC23
STAT3_22323479_ChIP-Seq_MACROPHAGE_Mouse	39	5	0	1.69909	0	SEMA4C;PPP1R3B;SOCS3;STAT3;BCL3	SEMA4C;PPP1R3B;SOCS3;STAT3;BCL3
NUCKS1_24931609_ChIP-Seq_HEPATOCYTES_Mouse	589	72	10	1.62005	0.235649	AXIN2;EP300;IFNAR2;CDKN2B;CSNK2A1;JUN;DUSP8;IL6ST;RRAS;COL18A1;CSF1;ASAP1;TAP1;CRIP2;MDFIC;TNFRSF1A;ADAM10;ITGB1;BIRC5;CYR61;ARFGAP1;HSP90B1;ITGB5;CCNA2;BTG2;MYC;CDK1;CEBPB;HSPD1;PIM1;ZYX;CAD;ITGA5;BCL10;MCL1;EIF4EBP1;VCL;ARPC1B;NDRG2;STAT3;B2M;BCL3;EGFR;GDF15;ALDH9A1;ITGAV;ZFP36;ITGA3;F3;CITED2;FST;PRDX3;JUNB;ZFP36L1;PPP2CA;TGIF1;ITGA1;CDK5;BCL2L11;ICAM1;HSPB1;TMF1;RAB4A;FOSL2;SOCS3;CDKN1A;PPP1R…	AXIN2;EP300;IFNAR2;CDKN2B;JUN;DUSP8;IL6ST;RRAS;COL18A1;CSF1;ASAP1;TAP1;MDFIC;TNFRSF1A;ADAM10;ITGB1;BIRC5;CRIP2;CYR61;HSP90B1;ITGB5;CCNA2;BTG2;MYC;CDK1;CEBPB;PIM1;ZYX;CAD;ITGA5;BCL10;MCL1;EIF4EBP1;VCL;ARPC1B;STAT3;B2M;BCL3;EGFR;GDF15;ITGAV;ZFP36;ITGA3;F3;FST;CITED2;JUNB;ZFP36L1;PPP2CA;TGIF1;ITGA1;BCL2L11;HSPB1;TMF1;FOSL2;SOCS3;CDKN1A;PPP1R15A;ICAM1;EGR1;PCNA;RALGDS;FN1;SMAD2;TNFAIP3;JUND;RHOQ;CEBP…	ALDH9A1;CSNK2A1;RAB4A;HSPD1;PRDX3;OCLN;NDRG2;ARFGAP1;CDK5;BAIAP2
CLOCK_20551151_ChIP-Seq_293T_Human	408	47	36	1.52668	1.22468	USP2;LSS;BNIP2;HES6;AK2;NAB1;FMO1;LITAF;NHSL1;COL18A1;GADD45B;CDK2AP1;SUMO1;LASP1;ST5;LAPTM4B;CYS1;HSP90B1;IRF6;UBE2G1;PTDSS2;SLC16A1;NPAS2;CEBPB;EFHD1;ARNTL;ARSA;TEF;PER3;PIM1;DPEP1;SSR1;IGFBP4;NAP1L1;MCL1;VCL;PER2;LMNA;STAT3;SLC22A5;CCT5;LOXL1;MAPK14;GSTA3;ZNRF2;DBP;ATP6V1D;ZFP36L1;TUBA1A;COMT;SLC9A3R2;ADAM19;ANP32A;SASH1;MARCKS;H6PD;SPON2;KRTCAP2;TMEM86A;ANXA2;ABHD6;PDIA6;S100A10;BAZ1B;CDKN1A;…	BNIP2;NAB1;LITAF;COL18A1;GADD45B;LASP1;ST5;HSP90B1;IRF6;NPAS2;CEBPB;SLC16A1;ARNTL;ARSA;PIM1;CDK2AP1;MCL1;NAP1L1;VCL;LMNA;STAT3;LOXL1;TUBA1A;COMT;ZFP36L1;ADAM19;SASH1;MARCKS;SPON2;H6PD;ANXA2;PDIA6;S100A10;KRTCAP2;CDKN1A;COL4A2;CARHSP1;EGR1;ACTB;RRAD;SLC7A6;ABCA1;PRKCDBP;GPT2;DUSP1;ACTN1;NEDD9	USP2;LSS;HIST3H2A;AK2;HES6;FMO1;NHSL1;SUMO1;LAPTM4B;CYS1;PTDSS2;UBE2G1;EFHD1;TEF;PER3;DPEP1;SSR1;IGFBP4;PER2;SLC22A5;CCT5;MAPK14;GSTA3;ZNRF2;DBP;ATP6V1D;SLC9A3R2;ANP32A;TMEM86A;ABHD6;BAZ1B;AVPR1A;NIPSNAP1;PPARGC1B;HSPD1;UQCRC2
RARG_19884340_ChIP-ChIP_MEFs_Mouse	391	42	18	1.42359	0.638965	TPM2;PALMD;DUSP6;LOXL2;ANXA1;DPYSL3;CTTN;RRAS;ECHDC3;NRP1;TM4SF1;IDH3B;GLIS2;ST5;FBLN2;HOOK2;TGFB3;CEBPB;ARSA;PDGFD;FSTL1;WNK4;NUPR1;RND3;COL1A1;EMP1;LOXL1;GRIK5;GDF15;ZNRF2;OXNAD1;PSCA;OGN;TUBB6;CAPN5;PPL;H1FX;NUDT6;JUNB;PHYHD1;SLC25A24;MRPL37;MMAA;AEBP1;GABARAPL1;AVPI1;PCOLCE;BCL2L11;CP;ITIH2;THRSP;GSR;RNF5;TNFRSF12A;UBE2C;S100A4;FN1;RHOQ;DUSP1;FAM107B	TPM2;PALMD;DUSP6;LOXL2;ANXA1;DPYSL3;CTTN;RRAS;NRP1;TM4SF1;GLIS2;ST5;FBLN2;TGFB3;CEBPB;ARSA;PDGFD;FSTL1;RND3;COL1A1;EMP1;LOXL1;NUPR1;GDF15;PSCA;TUBB6;CAPN5;PPL;H1FX;JUNB;SLC25A24;AEBP1;AVPI1;PCOLCE;BCL2L11;CP;TNFRSF12A;UBE2C;S100A4;FN1;RHOQ;DUSP1	ITIH2;OXNAD1;THRSP;GSR;RNF5;OGN;NUDT6;ECHDC3;ZNRF2;PHYHD1;MRPL37;WNK4;IDH3B;MMAA;HOOK2;GABARAPL1;FAM107B;GRIK5
FOXM1_23109430_ChIP-Seq_U2OS_Human	268	27	5	1.33518	0.25895	BRIP1;INCENP;PDK2;SPAG5;STK17B;CCNA2;CDK1;PIM1;CDCA8;PLK1;TXNIP;CENPA;DYNLL2;HMMR;MIS18BP1;FAM111A;H1FX;LGALS3;MAFK;LMNB1;TMBIM6;TGIF1;TMPO;PRC1;MXD3;NUP98;UBE2C;HN1;RHOQ;ARF6;ATAD2;ENC1	BRIP1;INCENP;CCNA2;STK17B;CDK1;PIM1;CDCA8;PLK1;TXNIP;CENPA;MIS18BP1;FAM111A;H1FX;LGALS3;MAFK;LMNB1;TGIF1;TMPO;PRC1;MXD3;NUP98;UBE2C;HN1;RHOQ;ARF6;ATAD2;ENC1	DYNLL2;HMMR;TMBIM6;PDK2;SPAG5
SMAD4_19686287_ChIP-ChIP_HaCaT_Human	406	40	7	1.3057	0.239306	ANXA1;ETFA;LITAF;KLF6;BCAT1;PCSK5;ST5;TES;IL1R1;GSS;PHLDA1;MDFIC;BCAM;THBS1;BTG2;SLC16A1;EMP1;ETS2;BTG1;SLC4A11;SLC7A1;FST;LTBP2;RBMS1;MAFK;KRT19;TGIF1;LAMC2;KLF5;TNC;DDX42;MRPL18;ANXA2;SIGIRR;S100A10;RNF5;CDKN1A;COQ4;CD55;PICALM;TUBB;PTGFRN;ACTB;MNS1;ATAD2;RTN4;ENC1	ANXA1;LITAF;KLF6;BCAT1;PCSK5;TES;IL1R1;ST5;PHLDA1;MDFIC;BCAM;THBS1;BTG2;SLC16A1;EMP1;ETS2;BTG1;SLC4A11;SLC7A1;FST;LTBP2;RBMS1;MAFK;KRT19;TGIF1;LAMC2;KLF5;TNC;DDX42;ANXA2;S100A10;CDKN1A;CD55;TUBB;PTGFRN;ACTB;MNS1;ATAD2;RTN4;ENC1	MRPL18;SIGIRR;RNF5;COQ4;ETFA;PICALM;GSS
NR1H3_23393188_ChIP-Seq_ATHEROSCLEROTIC-FOAM_Human	600	59	26	1.3032	0.601455	FGL2;FXYD5;JUN;TNFRSF21;SPP1;PIM1;JAG1;TM9SF3;GBP2;CTSK;GDF15;COX19;TBC1D13;RFX2;ECHDC2;AVPI1;ACSL3;BCL2L1;SEC61G;FLVCR2;SLC45A4;ATP6V1A;TUBB;KYNU;PECR;TNFAIP3;ACTB;TMEM123;DUSP1;RARA;BCL3;BASP1;TGFBI;PLAUR;TMEM173;CRYZ;IFI30;PEA15;TNFRSF12A;S100A4;ABCD3;SLC46A3;ABCA1;ZMAT3;C1QC;RAP1GAP;MYO5A;NDFIP2;PHLDA1;NDE1;SULT1C2;AGT;SLC38A2;ABCG1;TUBA1A;RNASE4;SLC6A12;SASH1;MCM6;RGS16;TK1;SLC2A3;MCM2;OLFML…	FGL2;RARA;BCL3;FXYD5;JUN;VAT1;C1QC;BASP1;TGFBI;PLAUR;PHLDA1;TMEM173;TMEM158;SPP1;RHOG;PIM1;NDE1;JAG1;SULT1C2;GBP2;CTSK;GDF15;C1QB;SLC38A2;RFX2;H1FX;CITED2;ABCG1;SCRN1;RNASE4;TUBA1A;SLC6A12;YBX1;AVPI1;SASH1;MCM6;RGS16;BCL2L1;SEC61G;IFI30;PEA15;MCM2;FAM46A;TK1;SLC2A3;EXOSC8;RAB32;TNFRSF12A;COL4A2;S100A4;TUBB;ACTB;TNFAIP3;OLFML2B;ABCA1;DOCK2;TMEM123;DUSP1;ZMAT3	RAP1GAP;AURKAIP1;MYO5A;NDFIP2;TNFRSF21;CRBN;CRYZ;TM9SF3;IGFBP4;SLC22A5;SLC25A10;AGT;ACSL1;RAB3IP;COX19;TBC1D13;ECHDC2;ACSL3;FLVCR2;SLC45A4;ATP6V1A;PECR;KYNU;SLC46A3;ABCD3;EBPL
SMAD_19615063_ChIP-ChIP_OVARY_Human	125	12	2	1.27228	0.222076	DNAJC6;GYPC;LTBP2;GCNT2;MCL1;TM4SF1;ABAT;TSLP;ADAM19;MICAL2;EMP1;RUNX1T1;SP110;TNC	GYPC;LTBP2;GCNT2;MCL1;TM4SF1;TSLP;ADAM19;MICAL2;EMP1;RUNX1T1;SP110;TNC	DNAJC6;ABAT
IRF8_22096565_ChIP-ChIP_GC-B_Human	204	19	8	1.23434	0.544303	PPFIBP1;TAP1;AZI2;TBC1D1;SLC15A3;TAP2;UBE2L6;PNKD;DHRS4;HLA-B;CHMP1B;LIPA;BIN2;RUNX1;FAM111A;SLC23A2;TAPBP;PSMB8;RNASE4;ATP6V1G3;NFKBIZ;CTSZ;PCNA;SLC2A5;PSMB9;EBPL;TLCD1	PPFIBP1;NFKBIZ;RUNX1;AZI2;SLC15A3;FAM111A;CTSZ;PCNA;SLC23A2;TAP2;HLA-B;LIPA;PSMB9;TAPBP;BIN2;PSMB8;RNASE4;UBE2L6;TAP1	ATP6V1G3;TBC1D1;CHMP1B;SLC2A5;EBPL;TLCD1;PNKD;DHRS4
PPARD_23176727_ChIP-Seq_KERATINOCYTES_Mouse	195	17	10	1.15538	0.711781	PLA2G4A;BRIP1;DEPDC7;SLC2A9;NRP1;TGFBI;CRIP2;THBS2;SDHD;MCAM;COL1A1;ALDH9A1;POLA1;FST;ADAMTS2;GGCT;AEBP1;AGRN;PCOLCE;SLC43A2;ABHD6;ITGA11;TULP3;ICAM1;HEBP1;ATAD2;CDC23	ITGA11;PLA2G4A;THBS2;ICAM1;FST;NRP1;ADAMTS2;POLA1;BRIP1;TGFBI;AEBP1;PCOLCE;AGRN;MCAM;COL1A1;ATAD2;CRIP2	ALDH9A1;ABHD6;TULP3;DEPDC7;SLC2A9;GGCT;SDHD;HEBP1;SLC43A2;CDC23
ESR2_21235772_ChIP-Seq_MCF-7_Human	425	37	18	1.15378	0.587847	HS6ST2;BCL3;GNA14;HSPB8;LRRC8D;P2RY6;ELF3;DCDC2;ANK3;BCAM;THBS1;NOTCH3;MYC;EFHD1;ATP6V1C2;PDLIM1;TPD52L1;PLCG2;ITGA5;IGFBP4;RHOB;ACOT4;SERPINA3;DIO1;EPS15L1;CROT;GDF15;CYP1B1;CAPN5;NKD2;PPL;JUNB;CSRP1;BACE1;CDH3;ABAT;PID1;SASH1;RASA3;MARCKS;SLC22A23;SIGIRR;FLVCR2;ANKRD1;SOCS3;TNFRSF12A;VASN;ZNF703;CD55;RALGDS;BCL9L;CRISPLD2;KYNU;PLEKHF1;ENC1	CRISPLD2;BCL3;HSPB8;P2RY6;ELF3;DCDC2;BCAM;THBS1;NOTCH3;MYC;PDLIM1;ITGA5;SERPINA3;RHOB;GDF15;CYP1B1;CAPN5;NKD2;PPL;JUNB;CSRP1;BACE1;CDH3;PID1;SASH1;RASA3;MARCKS;ANKRD1;TNFRSF12A;VASN;SOCS3;ZNF703;CD55;RALGDS;BCL9L;PLEKHF1;ENC1	SLC22A23;HS6ST2;FLVCR2;GNA14;EFHD1;ATP6V1C2;TPD52L1;LRRC8D;PLCG2;IGFBP4;KYNU;ACOT4;ABAT;DIO1;SIGIRR;ANK3;EPS15L1;CROT
AR_21909140_ChIP-Seq_LNCAP_Human	299	26	21	1.15243	0.974831	PPFIBP1;E2F1;FGFR3;TMEM98;KLK3;SPRY1;ST5;CCNA2;MYC;DNAJC12;MIPEP;SLC44A3;JAG1;FSTL1;CDCA8;TM9SF3;DHFR;DCK;CROT;ITGAV;NNMT;LYPLAL1;P4HA1;CITED2;MPZL1;BCL2L1;TMPO;SASH1;TIPIN;DDC;DNASE1;ACSL3;MRPL18;CP;GSR;RAB4A;HSPD1;ADK;ANLN;CALML4;OSR2;MAP7D1;CYP2J2;ABCA1;MAN1A1;FAM107B;ATAD2	PPFIBP1;E2F1;TMEM98;SPRY1;ST5;CCNA2;MYC;JAG1;FSTL1;CDCA8;DCK;NNMT;ITGAV;P4HA1;CITED2;MPZL1;TMPO;SASH1;TIPIN;BCL2L1;CP;ANLN;OSR2;MAP7D1;ABCA1;ATAD2	FGFR3;KLK3;DNAJC12;MIPEP;SLC44A3;TM9SF3;DHFR;CROT;LYPLAL1;DDC;DNASE1;ACSL3;MRPL18;GSR;RAB4A;HSPD1;ADK;CALML4;CYP2J2;MAN1A1;FAM107B
NANOG_18700969_ChIP-ChIP_MESCs_Mouse	345	29	12	1.11401	0.482773	DNAJC6;HS6ST2;DUSP6;AMFR;GJA1;CSNK2A1;RRAS;EPHX2;COL18A1;LAPTM4B;BCAT1;CYR61;SPP1;THBS2;SLC16A1;PDLIM1;ACP6;RHOB;SFRP1;SH3GL2;ITGA3;CYP1B1;IFITM2;ABCG1;AKAP12;ANP32A;BPNT1;BCL2L1;ANKRD6;SLC7A7;SLC2A3;DAB1;HSPB1;SOCS3;VIM;FN1;PTGFRN;BPHL;IPMK;ENC1;GSTT1	DUSP6;GJA1;RRAS;COL18A1;BCAT1;CYR61;SPP1;THBS2;SLC16A1;PDLIM1;RHOB;SFRP1;ITGA3;CYP1B1;IFITM2;ABCG1;AKAP12;BCL2L1;ANKRD6;SLC2A3;DAB1;SOCS3;HSPB1;VIM;FN1;PTGFRN;IPMK;ENC1;GSTT1	DNAJC6;HS6ST2;ACP6;SLC7A7;AMFR;EPHX2;BPHL;ANP32A;BPNT1;LAPTM4B;SH3GL2;CSNK2A1
HIF1A_21447827_ChIP-Seq_MCF-7_Human	322	27	6	1.11127	0.258629	GJA1;LOXL2;GADD45B;ELF3;SPRY1;MTCH2;PC;SLC31A1;AHNAK;ITGA5;VDAC1;EGFR;PNRC1;TMEM45A;GDF15;ZC3HAV1L;RUNX1;WISP1;HK2;P4HA1;CYP1B1;SLC38A2;CITED2;MAFK;AKAP12;ZFP36L1;KRT19;DNASE1;SEC61G;WDR89;SLC2A3;S100A10;DPT	GJA1;LOXL2;GADD45B;ELF3;SPRY1;AHNAK;ITGA5;EGFR;PNRC1;TMEM45A;GDF15;ZC3HAV1L;RUNX1;WISP1;HK2;P4HA1;CYP1B1;SLC38A2;CITED2;MAFK;AKAP12;ZFP36L1;KRT19;SEC61G;SLC2A3;S100A10;DPT	SLC31A1;WDR89;VDAC1;MTCH2;DNASE1;PC
ESR1_21235772_ChIP-Seq_MCF-7_Human	229	19	11	1.09959	0.666712	HS6ST2;BCL3;GNA14;HSPB8;TM4SF1;TGFBI;ELF3;DCDC2;DNAJC12;EFHD1;TPD52L1;IGFBP4;CROT;EPS15L1;GDF15;CAPN5;CYP1B1;PPL;JUNB;ABAT;MAPT;SLC22A23;RPRM;TNFRSF12A;VASN;CD44;CRISPLD2;ABCA1;PLEKHF1;ENC1	GDF15;CRISPLD2;BCL3;HSPB8;VASN;CAPN5;CYP1B1;CD44;PPL;JUNB;TM4SF1;ABCA1;PLEKHF1;TGFBI;ELF3;DCDC2;ENC1;TNFRSF12A;RPRM	SLC22A23;HS6ST2;GNA14;DNAJC12;EFHD1;TPD52L1;IGFBP4;ABAT;CROT;EPS15L1;MAPT
FOXO3_23340844_ChIP-Seq_DLD1_Human	696	57	18	1.08537	0.358959	AXIN2;PRLR;NAB1;DPYSL3;KLF6;TMEM136;TM4SF1;GATA6;MAFF;LHFPL2;KLK3;INCENP;VOPP1;ELF3;TES;CYR61;ITGB1;IL33;ESYT1;PGM2L1;THBS1;EXT1;ITGB5;AHNAK;ATP5S;PIM1;TPD52L1;ABHD4;JAG1;BCL10;VDAC1;PCCB;PROM1;SLC1A1;GDF15;TXNIP;ETS2;SLC25A45;ARIH1;CLCNKB;PHYHD1;F3;SLC25A13;NAA20;SCRN1;PDE8A;CSRP1;CDH3;HIGD1A;EIF1AY;ADAM19;SASH1;SCARA3;BCL2L1;DNASE1;ANKRD6;BCL2L11;YPEL2;IL10RB;S100A10;ANKRD1;PTPN14;RBM47;HSPB1;R…	AXIN2;PROM1;NAB1;DPYSL3;KLF6;TM4SF1;GATA6;TMEM136;LHFPL2;MAFF;INCENP;VOPP1;ELF3;TES;CYR61;ITGB1;IL33;ESYT1;PGM2L1;THBS1;EXT1;ITGB5;AHNAK;PIM1;ABHD4;JAG1;BCL10;TXNIP;ETS2;GDF15;ARIH1;F3;SCRN1;CSRP1;CDH3;EIF1AY;ADAM19;SASH1;SCARA3;BCL2L1;ANKRD6;BCL2L11;YPEL2;IL10RB;S100A10;ANKRD1;PTPN14;HSPB1;ZNF703;RALGDS;FAM129A;MMD;CLDN4;ARF6;CAPN2;DUSP1;SH3GLB1	SLC25A45;ATP5S;PRLR;RAB4A;CLCNKB;RBM47;PHYHD1;SLC25A13;TPD52L1;ECHDC1;NAA20;PDE8A;VDAC1;KLK3;PCCB;HIGD1A;SLC1A1;DNASE1
TCF21_23034159_ChIP-ChIP_E13_GONADS_Rat	38	3	2	1.04628	0.730512	DDAH2;KLF6;KLK1;FAIM3;ELMO3	KLF6;DDAH2;FAIM3	KLK1;ELMO3
KLF2_18264089_ChIP-ChIP_MESCs_Mouse	104	8	4	1.01945	0.533836	NOTCH3;SLC2A3;CSNK2A1;CDKN1A;SP1;RAD51C;JUNB;GATA2;HOOK2;NRP2;MSRA;SOCS3	NOTCH3;SLC2A3;CDKN1A;RAD51C;SP1;JUNB;NRP2;SOCS3	CSNK2A1;HOOK2;MSRA;GATA2
KLF5_18264089_ChIP-ChIP_MESCs_Mouse	104	8	4	1.01945	0.533836	NOTCH3;SLC2A3;CSNK2A1;CDKN1A;SP1;RAD51C;JUNB;GATA2;HOOK2;NRP2;MSRA;SOCS3	NOTCH3;SLC2A3;CDKN1A;RAD51C;SP1;JUNB;NRP2;SOCS3	CSNK2A1;HOOK2;MSRA;GATA2
KLF4_18264089_ChIP-ChIP_MESCs_Mouse	105	8	4	1.00974	0.528752	NOTCH3;SLC2A3;CSNK2A1;CDKN1A;SP1;RAD51C;JUNB;GATA2;HOOK2;NRP2;MSRA;SOCS3	NOTCH3;SLC2A3;CDKN1A;RAD51C;SP1;JUNB;NRP2;SOCS3	CSNK2A1;HOOK2;MSRA;GATA2
CTNNB1_24651522_ChIP-Seq_LGR5+_INTESTINAL_STEM_Human	163	11	12	0.894368	1.02182	AXIN2;SYK;DEPDC7;NUDT4;SLC16A1;PIM1;SLC7A8;TNFRSF1B;ACSS2;ATP12A;CXCL14;OXGR1;NKD2;LMBR1;PROX1;GABARAPL1;ABHD6;ANKRD1;CTSZ;SLC7A6;IFI27;MYO1F;SMTNL2	AXIN2;ANKRD1;SYK;SLC16A1;PIM1;CTSZ;NKD2;SLC7A6;IFI27;MYO1F;TNFRSF1B	ABHD6;DEPDC7;OXGR1;LMBR1;SLC7A8;PROX1;GABARAPL1;ACSS2;SMTNL2;NUDT4;ATP12A;CXCL14
ESR1_17901129_ChIP-ChIP_LIVER_Mouse	445	24	39	0.714763	1.21643	KMO;NDRG2;KHK;ETFA;LITAF;AHCY;ECHDC3;SLC16A10;GATA6;SLC12A4;SEMA4G;PDK4;SEPHS2;BIRC5;CRIP2;PTDSS2;EXT1;NFIL3;NUDT12;ACOX1;GOT1;PPP1R3B;QPRT;C3;NUDT7;SLC25A15;PIM1;ALDH2;CHD1L;PDHA1;IDH1;LRG1;CYP27A1;STAT3;B2M;ASS1;MAPK14;CENPA;GDF15;NNMT;GALM;GRHPR;PCCA;KNG1;CITED2;FGG;PROC;CXCL1;GC;DDC;TREH;PANK1;ITIH2;RNF5;ADRA1B;PICALM;BPHL;KYNU;ACTB;GPT2;GCAT;HAGH;SH3GLB1	LITAF;GATA6;SLC12A4;PDK4;BIRC5;NFIL3;CRIP2;EXT1;PPP1R3B;C3;PIM1;LRG1;STAT3;B2M;CENPA;GDF15;NNMT;CITED2;FGG;CXCL1;ADRA1B;ACTB;GPT2;SH3GLB1	KMO;NDRG2;KHK;ETFA;AHCY;ECHDC3;SLC16A10;SEMA4G;SEPHS2;NUDT12;ACOX1;PTDSS2;GOT1;QPRT;SLC25A15;NUDT7;ALDH2;CHD1L;PDHA1;IDH1;CYP27A1;ASS1;MAPK14;GALM;GRHPR;PCCA;KNG1;PROC;GC;DDC;TREH;PANK1;ITIH2;RNF5;PICALM;BPHL;KYNU;GCAT;HAGH
PRDM16_22522345_ChIP-ChIP_PALATE_MESENCHYMAL_Mouse	123	3	9	0.323242	1.01559	PIGR;ASB15;KHK;TPD52L1;SLC2A9;FHIT;CACNB4;NPAS2;PSMD14;PCCB;CAMK1D;HSP90B1	CAMK1D;NPAS2;HSP90B1	PIGR;ASB15;KHK;TPD52L1;SLC2A9;CACNB4;FHIT;PCCB;PSMD14
"Name": List of significantly enriched Transcription Factors (TFs) based on the overlap of their ChEA targets and PKD Signature.
"Total in ChEA": The number of target genes in the total list based on ChEA 2016.
"Overlap": The number of genes appearing in overlap between the PKD Signature list and the ChEA targets per TF. "Up": Upregulated genes of the PKD Signature; "Down": Downregulated genes of the PKD Signature.
"Enrichment Score": It is calculated using the representation factor method.
The representation factor is calculated based on the following formula: x / (n * D) / N, where x = # of genes in common between two groups;
n = # of genes in group 1 (the total number of targets calculated per transcription factor based on ChEA 2016 database); D = # of genes in group 2 (the total number of genes in the PKD Signature up (775) or down (740) regulated lists independently);
N = total genes, in this case the 10271 genes with Entrez IDs. TFs are considered enriched if they had a representation factor above 1.

## Sheet: B- TF in PKD sig. enrichment
Transcription Factors (TFs) present in PKD Signature and on ChEA 2016 database
TFs in PKD Signature and ChEA 2016	Enriched in upregulated targets of the PKD Signature	Enriched in downregulated targets in the PKD Signature	Regulation in PKD Signature
EGR1	Yes	No	Up
ESR1	Yes	Yes	Down
STAT3	Yes	No	Up
FOXM1	Yes	No	Up
KLF5	Yes	No	Up
GATA2	No	No	Down
CEBPB	No	No	Up
RUNX1	No	No	Up
ETS2	No	No	Up
CEBPD	No	No	Up

## Sheet: C-Pathway analysis of TF target
Pathway analysis of the Transcription Factors present in PKD Signature and enriched based on ChEA 2016 targets
TF	Pathway name	Number of hits	Expected number of hits	q-value
STAT3	Apoptosis-related network due to altered Notch3 in ovarian cancer	2	0.006	0.0043
	IL-2 Signaling Pathway	2	0.005	0.0043
	IL-4 Signaling Pathway	2	0.006	0.0043
	IL-6 Signaling Pathway	2	0.005	0.0043
	Interferon type I signaling pathways	2	0.006	0.0043
EGR1	Estrogen Receptor Pathway	3	0.005	2.5e-05
	Integrated Pancreatic Cancer Pathway	4	0.061	0.000292
	AGE/RAGE pathway	3	0.022	0.000594
	TSH signaling pathway	3	0.022	0.000594
	Androgen receptor signaling pathway	3	0.029	0.000996
KLF5	Adipogenesis	4	0.038	7.48e-05
	TGF beta Signaling Pathway	3	0.035	0.0046
	Integrated Pancreatic Cancer Pathway	3	0.053	0.01
	Oxidative Stress	2	0.008	0.0127
	IL-6 Signaling Pathway	2	0.013	0.0243
ESR1	Estrogen Receptor Pathway	3	0.013	0.000321
	IL-4 Signaling Pathway	4	0.054	0.000321
	NAD Biosynthesis II (from tryptophan)	3	0.009	0.000321
	Tryptophan metabolism	3	0.046	0.0079
	Complement and Coagulation Cascades	3	0.056	0.0108
"TF": Transcription Factor name; "Pathway name": Wikipathway related name; "Number of hits": The number of genes that are overlapping between the TF and the Wikipathway annotation;
"Expected number of hits": The number of overlapping genes that are expected by chance; "q-value": FDR adjustment (Benjamini and Yekutieli 2001)
