# Supplementary material for: Characterisation of transcription factor profiles in polycystic kidney disease (PKD): identification and validation of STAT3 and RUNX1 in the injury/repair response and PKD progression
Source: J Mol Med (Berl). 2019 Nov 26;97(12):1643–56. doi: 10.1007/s00109-019-01852-3 (PMC6920240; doi:10.1007/s00109-019-01852-3)
Supplement: Supplementary file 3 — (XLSX 18 kb) [file 109_2019_1852_MOESM3_ESM.xlsx]

## Sheet: Legend
Supplementary Table 3
Sheet A: Primer sets used for SYBR-Green based qPCR to evaluate the expression of TFs targets after injury and during disease progression.
Sheet B: TaqMan probes used for Fluidigm assay to evaluate the expression of TFs selected from the PKD Signature.
Sheet C: Primer sets used to screen the promoter region for TF binding. Negative primers were designed to bind at about 5kb away from the promoter region.

## Sheet: A- qPCR primer sequences
Scp2_Fw	GCGTTGGCTATGTGTATGGTG
Scp2_Rev	GGAATGCCAGTCAGTCCCAA
Kif22_Fw	GGAGTCTTTCCTGAAGGCGA
Kif22_Rev	GTAGTGTCAAGAGGGACCGC
Tnfrsf12a_Fw	TAGCCCTAGGAGTGGGTCAG
Tnfrsf12a_Rev	TGGGAGATGGTTGTTTCCGT
Bcl3_Fw	ATAACAACCTGCGGCAGACC
Bcl3_Rev	AGCCGGACCATGTCTGGTAA

## Sheet: B- TaqMan probes
Mm01332941_m1	Hnrnpa2b1	Heterogeneous Nuclear Ribonucleoprotein A2/B1
Mm03950126_s1	Ywhaz	Tyrosine 3-Monooxygenase/Tryptophan 5-Monooxygenase Activation Protein, Zeta
Mm00725448_s1	Rplp0	Ribosomal Protein, Large, P0
Mm01295975_m1	Elf3	E74-like factor 3
Mm00473139_m1	Glis2	GLIS family zinc finger 2
Mm03016337_m1	Hoxd8	homeobox D8
Mm00516797_m1	Irf6	interferon regulatory factor 6
Mm04243546_s1	Junb	jun B proto-oncogene
Mm00516184_m1	Klf6	Kruppel-like factor 6
Mm01300214_g1	Maff	v-maf musculoaponeurotic fibrosarcoma oncogene family, protein F (avian)
Mm00487804_m1	Myc	v-myc avian myelocytomatosis viral oncogene homolog
Mm00500848_m1	Npas2	neuronal PAS domain protein 2
Mm01213404_m1	Runx1	runt related transcription factor 1
Mm01219775_m1	Stat3	signal transducer and activator of transcription 3 (acute-phase response factor)
Mm00810180_s1	Wbp5	WW domain binding protein 5
Mm00494315_m1	Zfp185	zinc finger protein 185

## Sheet: C- ChIP-qPCR primer sequences
TFs binding site primers			TFs negative regions primers
ChIP_Stat3-Fw	GACCGCCTAAGTGGCTGATT		NegChIP_Stat3-Fw	TCGAGACCTCGAGTACCACTT
ChIP_Stat3-Rev	AAATGCCCTGATACGGCTCG		NegChIP_Stat3-Rev	TGAAGCATGCGCAGAGTGAT
ChIP_Socs3-Fw	CCGAGGTCCTCATGTACAGTT		NegChIP_Socs3-Fw	TTTAGCGGCCTAGTGAAGGC
ChIP_Socs3-Rev	TGGCTGAATGGTCCTACGTC		NegChIP_Socs3-Rev	TCAGCCAGGCCTTATACCCT
ChIP_Scp2-Fw	CCGAGTTACGGGAACCGAC		NegChIP_Scp2-Fw	GAAGAGGTTGAAGGGTACCAGC
ChIP_Scp2-Rev	CTTGGCTCTAGGATCGCCAC		NegChIP_Scp2-Rev	GGATAACTGTTCTACCGCCCAG
ChIP_Kif22-Fw	ATAGCCTTCCCTTCTTCGGC		NegChIP_Kif22-Fw	GTGAGAGTAACAAACGCGCAG
ChIP_Kif22-Rev	ACGTAGCTGCGATTGGTCG		NegChIP_Kif22-Rev	GTGTCCGAGCCATAGACAGC
ChIP_Runx1-Fw	GACAGTGGCTGACTTCCGAA		NegChIP_Runx1-Fw	TCGCTGGCGAGGAATCTAAC
ChIP_Runx1-Rev	CCTGTGGTTTGGTGGGAGTT		NegChIP_Runx1-Rev	AGCCGACCCTGTTTCCATTT
ChIP_Bcl3-Fw	CAAGTTGTGCGGGAAGGGAT		NegChIP_Bcl3-Fw	ACTAAGCTGTTCGGACTGGC
ChIP_Bcl3-Rev	CCAACGCAAACACTTCTGCC		NegChIP_Bcl3-Rev	CTCACCCTGATGGTGCAGAC
ChIP_Tnfrsf12a-Fw	TCAACACCAAGCCGAATCCC		NegChIP_Tnfrsf12a-Fw	GTCCCAGTCCCAAGAGTTCC
ChIP_Tnfrsf12a-Rev	GGTGGGAGCAGACAGTTCTTG		NegChIP_Tnfrsf12a-Rev	TTCCAGGGCTGGAGAGAAGT
